# Supplementary material for: Composition of Challenge Substance in Standardized Antimicrobial Efficacy Testing of Wound Antimicrobials Is Essential to Correctly Simulate Efficacy in the Human Wound Micro-Environment
Source: Biomedicines. 2022 Oct 29;10(11):2751. doi: 10.3390/biomedicines10112751 (PMC9687328; doi:10.3390/biomedicines10112751)
Supplement: Supplementary file 1 [file biomedicines-10-02751-s001.zip]

Archive with 1 entries (1 files):
- biomedicines-1974717-supplementary.pdf
